# Supplementary material for: Structural insights into scaffold-guided assembly of the Pseudomonas phage D3 capsid
Source: Nat Commun. 2025 Nov 23;16:11586. doi: 10.1038/s41467-025-66648-1 (PMC12749128; doi:10.1038/s41467-025-66648-1)
Supplement: Supplementary file 9 — Source Data [file 41467_2025_66648_MOESM9_ESM.xlsx]

## Sheet: Fig S1 prohead1_penton
	rlnSpectralIndex	rlnResolution	rlnAngstromResolution	rlnFourierShellCorrelationCorrected	rlnFourierShellCorrelationParticleMaskFraction	rlnFourierShellCorrelationUnmaskedMaps	rlnFourierShellCorrelationMaskedMaps	rlnCorrectedFourierShellCorrelationPhaseRandomizedMaskedMaps
0	0	0.001001	999	1	1	1	1	1
1	1	0.002315	432	1	0.999988	0.999821	1	1
2	2	0.00463	216	0.999997	0.999996	0.99994	0.999997	0.999998
3	3	0.006944	144	0.999985	0.999997	0.999959	0.999985	0.999987
4	4	0.009259	108	0.999962	0.999989	0.999839	0.999962	0.999968
5	5	0.011574	86.4	0.999956	0.999981	0.999718	0.999956	0.999963
6	6	0.013889	72	0.999926	0.999971	0.999575	0.999926	0.99994
7	7	0.016204	61.7143	0.999884	0.999965	0.999484	0.999884	0.999885
8	8	0.018519	54	0.999815	0.999937	0.999079	0.999815	0.99982
9	9	0.020833	48	0.99979	0.999932	0.999002	0.99979	0.999775
10	10	0.023148	43.2	0.999723	0.999881	0.998249	0.999723	0.999673
11	11	0.025463	39.2727	0.999649	0.999817	0.997318	0.999649	0.999582
12	12	0.027778	36	0.999525	0.9998	0.997074	0.999525	0.999425
13	13	0.030093	33.2308	0.999393	0.999751	0.996356	0.999393	0.999362
14	14	0.032407	30.8571	0.999122	0.999647	0.994848	0.999122	0.999097
15	15	0.034722	28.8	0.999094	0.999649	0.994869	0.999094	0.999062
16	16	0.037037	27	0.998616	0.999531	0.993156	0.998616	0.998532
17	17	0.039352	25.4118	0.998055	0.999438	0.991811	0.998055	0.99799
18	18	0.041667	24	0.997588	0.999188	0.988205	0.997588	0.997662
19	19	0.043981	22.7368	0.997695	0.999052	0.98626	0.997695	0.997645
20	20	0.046296	21.6	0.997612	0.998877	0.983758	0.997612	0.997583
21	21	0.048611	20.5714	0.996564	0.998199	0.974188	0.996564	0.996701
22	22	0.050926	19.6364	0.996024	0.997834	0.969102	0.996024	0.996354
23	23	0.053241	18.7826	0.995931	0.997824	0.968971	0.995931	0.996078
24	24	0.055556	18	0.996437	0.998029	0.971809	0.996437	0.996319
25	25	0.05787	17.28	0.996757	0.998357	0.976404	0.996757	0.996611
26	26	0.060185	16.6154	0.996855	0.998197	0.974161	0.996855	0.996677
27	27	0.0625	16	0.997153	0.997962	0.97088	0.997153	0.997023
28	28	0.064815	15.4286	0.996987	0.998039	0.971956	0.996987	0.99688
29	29	0.06713	14.8966	0.997039	0.997896	0.969967	0.997039	0.996987
30	30	0.069444	14.4	0.996875	0.998008	0.971519	0.996875	0.996754
31	31	0.071759	13.9355	0.996657	0.998142	0.973388	0.996657	0.99648
32	32	0.074074	13.5	0.996826	0.998065	0.972313	0.996826	0.996733
33	33	0.076389	13.0909	0.996901	0.997952	0.970744	0.996901	0.996832
34	34	0.078704	12.7059	0.996888	0.997691	0.967126	0.996888	0.99679
35	35	0.081019	12.3429	0.996675	0.997687	0.967071	0.996675	0.996588
36	36	0.083333	12	0.996767	0.997895	0.969956	0.996767	0.996859
37	37	0.085648	11.6757	0.996543	0.997952	0.970742	0.996543	0.99658
38	38	0.087963	11.3684	0.996448	0.997643	0.966471	0.996448	0.996466
39	39	0.090278	11.0769	0.996432	0.997642	0.966447	0.996432	0.996377
40	40	0.092593	10.8	0.995833	0.997354	0.962494	0.995833	0.995672
41	41	0.094907	10.5366	0.99559	0.997023	0.957994	0.99559	0.995491
42	42	0.097222	10.2857	0.994889	0.996345	0.948882	0.994889	0.99457
43	43	0.099537	10.0465	0.994344	0.995887	0.942813	0.994344	0.994041
44	44	0.101852	9.81818	0.993673	0.996185	0.946754	0.993673	0.993577
45	45	0.104167	9.6	0.992966	0.995752	0.941037	0.992966	0.992762
46	46	0.106481	9.3913	0.99345	0.995584	0.938838	0.99345	0.992951
47	47	0.108796	9.19149	0.992959	0.995088	0.932413	0.992959	0.99246
48	48	0.111111	9	0.991836	0.99395	0.917939	0.991836	0.991382
49	49	0.113426	8.81633	0.991362	0.993389	0.910962	0.991362	0.990904
50	50	0.115741	8.64	0.990304	0.992606	0.901397	0.990304	0.989697
51	51	0.118056	8.47059	0.989153	0.992246	0.897052	0.989153	0.988384
52	52	0.12037	8.30769	0.987855	0.991472	0.887853	0.987855	0.986867
53	53	0.122685	8.15094	0.986545	0.989932	0.870052	0.986545	0.985126
54	54	0.125	8	0.983937	0.988303	0.851918	0.983937	0.981822
55	55	0.127315	7.85455	0.982492	0.987331	0.841442	0.982492	0.978928
56	56	0.12963	7.71429	0.982242	0.986401	0.831624	0.982242	0.975761
57	57	0.131944	7.57895	0.979585	0.985403	0.821323	0.979585	0.966563
58	58	0.134259	7.44828	0.978958	0.984818	0.815391	0.978958	0.951229
59	59	0.136574	7.32203	0.976141	0.98193	0.78724	0.976141	0.909172
60	60	0.138889	7.2	0.973541	0.980399	0.773029	0.973541	0.812427
61	61	0.141204	7.08197	0.909987	0.978718	0.757951	0.971859	0.687367
62	62	0.143519	6.96774	0.921383	0.975899	0.733844	0.966645	0.575736
63	63	0.145833	6.85714	0.92542	0.972972	0.71025	0.961712	0.486614
64	64	0.148148	6.75	0.931821	0.971186	0.696519	0.960439	0.419743
65	65	0.150463	6.64615	0.935852	0.970469	0.691138	0.958578	0.354264
66	66	0.152778	6.54545	0.938311	0.967929	0.67268	0.958949	0.334548
67	67	0.155093	6.44776	0.94057	0.968149	0.674243	0.95875	0.305901
68	68	0.157407	6.35294	0.939892	0.967087	0.66675	0.956741	0.280322
69	69	0.159722	6.26087	0.936842	0.965742	0.657483	0.952864	0.253676
70	70	0.162037	6.17143	0.935411	0.963712	0.643922	0.951153	0.243731
71	71	0.164352	6.08451	0.934002	0.961906	0.632268	0.950649	0.252242
72	72	0.166667	6	0.935724	0.960569	0.623887	0.950047	0.222834
73	73	0.168981	5.91781	0.935314	0.960329	0.622405	0.947666	0.190947
74	74	0.171296	5.83784	0.938279	0.959953	0.620092	0.949342	0.179246
75	75	0.173611	5.76	0.941053	0.962277	0.634631	0.950926	0.167502
76	76	0.175926	5.68421	0.940695	0.96369	0.643776	0.950494	0.165227
77	77	0.178241	5.61039	0.941257	0.963238	0.640822	0.951076	0.167156
78	78	0.180556	5.53846	0.946011	0.963724	0.643999	0.954322	0.153936
79	79	0.18287	5.46835	0.951586	0.965973	0.659054	0.958311	0.138901
80	80	0.185185	5.4	0.953543	0.967579	0.670202	0.95953	0.128888
81	81	0.1875	5.33333	0.951356	0.966454	0.662358	0.956511	0.105962
82	82	0.189815	5.26829	0.949218	0.965847	0.658198	0.954304	0.100159
83	83	0.19213	5.20482	0.951553	0.965425	0.65533	0.956068	0.09319
84	84	0.194444	5.14286	0.953395	0.96589	0.658488	0.956994	0.077235
85	85	0.196759	5.08235	0.952582	0.965138	0.653391	0.956406	0.080641
86	86	0.199074	5.02326	0.952164	0.964361	0.648198	0.956049	0.08122
87	87	0.201389	4.96552	0.950995	0.962528	0.636238	0.954775	0.077138
88	88	0.203704	4.90909	0.952076	0.962898	0.638623	0.955131	0.063752
89	89	0.206019	4.85393	0.952503	0.963246	0.64088	0.955034	0.053279
90	90	0.208333	4.8	0.949521	0.962151	0.633832	0.952525	0.059509
91	91	0.210648	4.74725	0.943659	0.95993	0.61995	0.947793	0.073368
92	92	0.212963	4.69565	0.938441	0.954008	0.585479	0.942294	0.06258
93	93	0.215278	4.64516	0.934901	0.952283	0.576074	0.938333	0.052727
94	94	0.217593	4.59574	0.9305	0.945246	0.540337	0.934056	0.051157
95	95	0.219907	4.54737	0.924227	0.942384	0.526906	0.928313	0.053921
96	96	0.222222	4.5	0.913869	0.934897	0.494393	0.919369	0.063858
97	97	0.224537	4.45361	0.90578	0.92551	0.458295	0.911817	0.064069
98	98	0.226852	4.40816	0.904144	0.923503	0.451163	0.909824	0.059253
99	99	0.229167	4.36364	0.899182	0.919789	0.438463	0.904497	0.052717
100	100	0.231481	4.32	0.889812	0.912532	0.415339	0.895392	0.050638
101	101	0.233796	4.27723	0.877824	0.904404	0.391802	0.884627	0.055675
102	102	0.236111	4.23529	0.868437	0.892595	0.361384	0.87529	0.052092
103	103	0.238426	4.19418	0.855557	0.879072	0.3311	0.863661	0.056104
104	104	0.240741	4.15385	0.838815	0.870483	0.313965	0.847882	0.056255
105	105	0.243056	4.11429	0.820702	0.850465	0.279159	0.830025	0.051998
106	106	0.24537	4.07547	0.796934	0.833972	0.254863	0.809608	0.062414
107	107	0.247685	4.03738	0.778421	0.823359	0.240925	0.791633	0.059626
108	108	0.25	4	0.760564	0.807013	0.221634	0.77352	0.054109
109	109	0.252315	3.9633	0.745557	0.779203	0.193744	0.759776	0.055881
110	110	0.25463	3.92727	0.73703	0.772949	0.188184	0.752423	0.058536
111	111	0.256944	3.89189	0.716491	0.74804	0.168163	0.732243	0.055561
112	112	0.259259	3.85714	0.67841	0.721453	0.149923	0.69656	0.056438
113	113	0.261574	3.82301	0.648876	0.681776	0.127311	0.665668	0.047822
114	114	0.263889	3.78947	0.625861	0.658419	0.116024	0.643558	0.0473
115	115	0.266204	3.75652	0.605759	0.640853	0.108339	0.622837	0.043319
116	116	0.268518	3.72414	0.578356	0.613294	0.097466	0.596903	0.043988
117	117	0.270833	3.69231	0.541101	0.57603	0.08468	0.563754	0.049364
118	118	0.273148	3.66102	0.52176	0.573224	0.083795	0.546246	0.051199
119	119	0.275463	3.63025	0.506337	0.538981	0.073737	0.530029	0.047994
120	120	0.277778	3.6	0.473794	0.531355	0.071671	0.49867	0.047273
121	121	0.280093	3.57025	0.450166	0.481562	0.059487	0.476735	0.048323
122	122	0.282407	3.54098	0.4273	0.457068	0.054216	0.45217	0.043426
123	123	0.284722	3.5122	0.399353	0.378217	0.039772	0.424702	0.042203
124	124	0.287037	3.48387	0.372458	0.389349	0.041609	0.398525	0.041538
125	125	0.289352	3.456	0.361776	0.362745	0.037314	0.387843	0.040843
126	126	0.291667	3.42857	0.352592	0.333087	0.03289	0.377336	0.03822
127	127	0.293981	3.40157	0.308395	0.31211	0.029969	0.340742	0.04677
128	128	0.296296	3.375	0.271072	0.215556	0.018367	0.30679	0.049001
129	129	0.298611	3.34884	0.250013	0.298712	0.028186	0.286253	0.048321
130	130	0.300926	3.32308	0.233748	0.318254	0.030808	0.263854	0.03929
131	131	0.303241	3.29771	0.208767	0.159802	0.012785	0.240945	0.040668
132	132	0.305556	3.27273	0.181928	0.127405	0.009844	0.21394	0.039131
133	133	0.30787	3.24812	0.174272	0.261852	0.023586	0.20086	0.032198
134	134	0.310185	3.22388	0.153034	0.171187	0.013869	0.181048	0.033076
135	135	0.3125	3.2	0.145753	0.094796	0.00708	0.17282	0.031685
136	136	0.314815	3.17647	0.132133	0.037801	0.002668	0.161166	0.033453
137	137	0.31713	3.15328	0.120349	0.121856	0.00936	0.154499	0.038822
138	138	0.319444	3.13043	0.105545	0.142369	0.011177	0.135867	0.033899
139	139	0.321759	3.10791	0.080263	0.180914	0.014817	0.114253	0.036956
140	140	0.324074	3.08571	0.067638	0.110415	0.008381	0.102532	0.037426
141	141	0.326389	3.06383	0.058407	0.127946	0.009892	0.099291	0.04342
142	142	0.328704	3.04225	0.058461	-0.00152	-0.000103033	0.094695	0.038484
143	143	0.331018	3.02098	0.054111	0.060196	0.004343	0.083391	0.030954
144	144	0.333333	3	0.037646	0.060684	0.00438	0.069346	0.032941
145	145	0.335648	2.97931	0.025961	0.023202	0.001615	0.052623	0.027373
146	146	0.337963	2.9589	0.029392	-0.14207	-0.00854	0.052381	0.023685
147	147	0.340278	2.93878	0.036223	-0.07217	-0.0046	0.06152	0.026248
148	148	0.342593	2.91892	0.035087	0.040497	0.002866	0.061425	0.027296
149	149	0.344907	2.89933	0.015606	-0.08791	-0.00553	0.048142	0.033051
150	150	0.347222	2.88	0.009624	0.021875	0.001521	0.042907	0.033606
151	151	0.349537	2.86093	0.01012	-0.04207	-0.00276	0.046139	0.036388
152	152	0.351852	2.84211	0.016797	0.043687	0.003101	0.049362	0.033121
153	153	0.354167	2.82353	0.020438	0.060782	0.004387	0.051429	0.031638
154	154	0.356481	2.80519	0.015185	-0.02344	-0.00156	0.045991	0.031281
155	155	0.358796	2.7871	0.019218	0.042089	0.002983	0.045997	0.027304
156	156	0.361111	2.76923	0.027256	0.078264	0.005748	0.051358	0.024778
157	157	0.363426	2.75159	0.029551	0.113979	0.008683	0.056193	0.027453
158	158	0.365741	2.73418	0.024561	0.027631	0.001931	0.050507	0.0266
159	159	0.368056	2.71698	0.011533	-0.00369	-0.00025036	0.039014	0.027801
160	160	0.37037	2.7	0.011056	-0.04178	-0.00274	0.036194	0.025419
161	161	0.372685	2.68323	0.010297	-0.06749	-0.00432	0.036084	0.026056
162	162	0.375	2.66667	0.014865	0.091736	0.00683	0.038593	0.024086
163	163	0.377315	2.65031	0.004588	-0.04649	-0.00303	0.031068	0.026603
164	164	0.37963	2.63415	0.006702	-0.06544	-0.0042	0.033449	0.026928
165	165	0.381944	2.61818	0.005151	-0.07865	-0.00499	0.034471	0.029472
166	166	0.384259	2.60241	-0.00515	0.012227	0.000842195	0.02284	0.027846
167	167	0.386574	2.58683	0.001446	0.01301	0.000896759	0.028251	0.026844
168	168	0.388889	2.57143	0.014146	0.011105	0.000764043	0.04192	0.028172
169	169	0.391204	2.55621	0.007872	0.075821	0.005555	0.035629	0.027977
170	170	0.393518	2.54118	-0.01287	0.041261	0.002922	0.015134	0.027643
171	171	0.395833	2.52632	-0.01737	0.063211	0.004574	0.011448	0.028325
172	172	0.398148	2.51163	-0.01714	0.083983	0.006204	0.011807	0.028456
173	173	0.400463	2.49711	-0.01137	-0.02185	-0.00146	0.017821	0.028858
174	174	0.402778	2.48276	-0.0085	0.015462	0.001068	0.016109	0.0244
175	175	0.405093	2.46857	-0.00936	0.05188	0.003712	0.011191	0.02036
176	176	0.407407	2.45455	4.06502e-05	-0.03899	-0.00256	0.01807	0.01803
177	177	0.409722	2.44068	-0.01401	-0.09313	-0.00584	0.009226	0.022917
178	178	0.412037	2.42697	-0.01693	0.006872	0.000470928	0.006161	0.022703
179	179	0.414352	2.41341	-0.01254	0.037079	0.002615	0.011673	0.023913
180	180	0.416667	2.4	-0.01056	0.048932	0.003491	0.016697	0.026973
181	181	0.418981	2.38674	-0.00578	0.036445	0.002569	0.022188	0.027811
182	182	0.421296	2.37363	-0.01068	0.085439	0.006321	0.018067	0.028445
183	183	0.423611	2.36066	-0.0212	-0.11484	-0.00706	0.014072	0.034537
184	184	0.425926	2.34783	-0.01804	-0.12198	-0.00746	0.018895	0.036278
185	185	0.428241	2.33514	-0.00727	-0.08539	-0.00539	0.027137	0.034158
186	186	0.430556	2.32258	-0.00835	0.02044	0.001419	0.023595	0.031685
187	187	0.43287	2.31016	-0.00502	-0.01736	-0.00116	0.02273	0.02761
188	188	0.435185	2.29787	-0.0026	0.008584	0.000589249	0.020929	0.023467
189	189	0.4375	2.28571	-0.00822	-0.19034	-0.01101	0.015839	0.023866
190	190	0.439815	2.27368	-0.01145	0.073407	0.005366	0.01613	0.027264
191	191	0.44213	2.26178	-0.02213	0.011449	0.000787966	0.008195	0.029669
192	192	0.444444	2.25	-0.01039	-0.00569	-0.000385593	0.015986	0.026109
193	193	0.446759	2.23834	-0.01444	-0.00154	-0.00010442	0.017302	0.031294
194	194	0.449074	2.2268	-0.000707743	0.06732	0.004891	0.028223	0.02891
195	195	0.451389	2.21538	-0.000193285	0.014565	0.001005	0.02882	0.029008
196	196	0.453704	2.20408	-0.00467	-0.06634	-0.00425	0.02446	0.02899
197	197	0.456018	2.19289	0.00204	0.001454	9.91434e-05	0.030884	0.028903
198	198	0.458333	2.18182	-0.01241	0.035666	0.002512	0.017961	0.029995
199	199	0.460648	2.17085	-0.00825	-0.05335	-0.00346	0.021768	0.029771
200	200	0.462963	2.16	-0.01026	-0.05623	-0.00364	0.024267	0.034174

## Sheet: Fig S1 prohead2_penton
	rlnSpectralIndex	rlnResolution	rlnAngstromResolution	rlnFourierShellCorrelationCorrected	rlnFourierShellCorrelationParticleMaskFraction	rlnFourierShellCorrelationUnmaskedMaps	rlnFourierShellCorrelationMaskedMaps	rlnCorrectedFourierShellCorrelationPhaseRandomizedMaskedMaps
0	0	0.001001	999	1	1	1	1	1
1	1	0.00242	413.184	1	0.999997	0.999984	1	1
2	2	0.00484	206.592	0.999999	0.999999	0.999995	0.999999	0.999999
3	3	0.007261	137.728	0.999999	0.999999	0.999993	0.999999	0.999999
4	4	0.009681	103.296	0.999997	0.999997	0.999983	0.999997	0.999997
5	5	0.012101	82.6368	0.999993	0.999997	0.999981	0.999993	0.999993
6	6	0.014521	68.864	0.999991	0.999995	0.99997	0.999991	0.999991
7	7	0.016942	59.0263	0.999988	0.999993	0.999957	0.999988	0.999988
8	8	0.019362	51.648	0.999985	0.999992	0.999952	0.999985	0.999984
9	9	0.021782	45.9093	0.999977	0.999987	0.999923	0.999977	0.999977
10	10	0.024202	41.3184	0.999966	0.99998	0.999879	0.999966	0.999967
11	11	0.026623	37.5622	0.999954	0.99997	0.999818	0.999954	0.999954
12	12	0.029043	34.432	0.999943	0.999958	0.999748	0.999943	0.999944
13	13	0.031463	31.7834	0.999933	0.999934	0.999605	0.999933	0.999932
14	14	0.033883	29.5131	0.999893	0.999908	0.999451	0.999893	0.999892
15	15	0.036303	27.5456	0.99987	0.999899	0.999396	0.99987	0.999869
16	16	0.038724	25.824	0.999873	0.999893	0.999361	0.999873	0.999876
17	17	0.041144	24.3049	0.999832	0.999857	0.999148	0.999832	0.999833
18	18	0.043564	22.9547	0.999735	0.999762	0.99858	0.999735	0.999743
19	19	0.045984	21.7465	0.999675	0.999703	0.998229	0.999675	0.999679
20	20	0.048405	20.6592	0.999642	0.999626	0.997777	0.999642	0.999649
21	21	0.050825	19.6754	0.999593	0.999568	0.997432	0.999593	0.9996
22	22	0.053245	18.7811	0.999496	0.999465	0.996816	0.999496	0.999503
23	23	0.055665	17.9645	0.999502	0.999488	0.996953	0.999502	0.999509
24	24	0.058086	17.216	0.999535	0.999501	0.99703	0.999535	0.999541
25	25	0.060506	16.5274	0.99947	0.999465	0.996818	0.99947	0.999483
26	26	0.062926	15.8917	0.999411	0.999372	0.996264	0.999411	0.999421
27	27	0.065346	15.3031	0.999391	0.999371	0.996261	0.999391	0.999393
28	28	0.067766	14.7566	0.999424	0.999389	0.996367	0.999424	0.999425
29	29	0.070187	14.2477	0.999305	0.999259	0.995599	0.999305	0.999311
30	30	0.072607	13.7728	0.999171	0.99915	0.994952	0.999171	0.999168
31	31	0.075027	13.3285	0.999147	0.99914	0.994895	0.999147	0.999151
32	32	0.077447	12.912	0.999123	0.99911	0.994715	0.999123	0.999123
33	33	0.079868	12.5207	0.999201	0.99914	0.994892	0.999201	0.999196
34	34	0.082288	12.1525	0.999218	0.999145	0.994924	0.999218	0.999215
35	35	0.084708	11.8053	0.999183	0.999124	0.994799	0.999183	0.999184
36	36	0.087128	11.4773	0.999123	0.99908	0.994538	0.999123	0.999118
37	37	0.089548	11.1671	0.99905	0.999002	0.994078	0.99905	0.999045
38	38	0.091969	10.8733	0.998991	0.998948	0.993761	0.998991	0.998986
39	39	0.094389	10.5945	0.99882	0.99877	0.99271	0.99882	0.998823
40	40	0.096809	10.3296	0.998738	0.998593	0.991666	0.998738	0.998737
41	41	0.099229	10.0777	0.998454	0.998311	0.990013	0.998454	0.998455
42	42	0.10165	9.83771	0.998076	0.997939	0.987836	0.998076	0.998084
43	43	0.10407	9.60893	0.997952	0.997756	0.986768	0.997952	0.997968
44	44	0.10649	9.39054	0.997937	0.997649	0.986144	0.997937	0.997946
45	45	0.10891	9.18187	0.997774	0.997545	0.985539	0.997774	0.997764
46	46	0.111331	8.98226	0.997225	0.996919	0.981902	0.997225	0.997211
47	47	0.113751	8.79115	0.996822	0.996528	0.979645	0.996822	0.996786
48	48	0.116171	8.608	0.996523	0.996269	0.978155	0.996523	0.996488
49	49	0.118591	8.43233	0.996368	0.996127	0.977339	0.996368	0.996354
50	50	0.121011	8.26368	0.995598	0.995349	0.972894	0.995598	0.995621
51	51	0.123432	8.10165	0.994987	0.994561	0.968418	0.994987	0.994995
52	52	0.125852	7.94585	0.994382	0.993694	0.963538	0.994382	0.994321
53	53	0.128272	7.79592	0.993478	0.993128	0.960375	0.993478	0.993342
54	54	0.130692	7.65156	0.992388	0.991784	0.952929	0.992388	0.992247
55	55	0.133113	7.51244	0.99076	0.990222	0.944392	0.99076	0.990621
56	56	0.135533	7.37829	0.989642	0.989357	0.939721	0.989642	0.989519
57	57	0.137953	7.24884	0.988874	0.98852	0.935234	0.988874	0.98872
58	58	0.140373	7.12386	0.98708	0.986383	0.92394	0.98708	0.986821
59	59	0.142794	7.00312	0.985021	0.983817	0.910673	0.985021	0.984803
60	60	0.145214	6.8864	0.983401	0.981225	0.897587	0.983401	0.983241
61	61	0.147634	6.77351	0.981618	0.979657	0.889815	0.981618	0.981572
62	62	0.150054	6.66426	0.978476	0.977485	0.879234	0.978476	0.978588
63	63	0.152474	6.55848	0.977466	0.975995	0.872095	0.977466	0.977246
64	64	0.154895	6.456	0.977666	0.975735	0.870858	0.977666	0.976991
65	65	0.157315	6.35668	0.977404	0.976294	0.87352	0.977404	0.976721
66	66	0.159735	6.26036	0.976035	0.97508	0.867755	0.976035	0.975602
67	67	0.162155	6.16692	0.973523	0.973452	0.860123	0.973523	0.973076
68	68	0.164576	6.07623	0.971974	0.970558	0.846818	0.971974	0.971619
69	69	0.166996	5.98817	0.968878	0.966652	0.829378	0.968878	0.968337
70	70	0.169416	5.90263	0.96701	0.964731	0.821017	0.96701	0.966793
71	71	0.171836	5.81949	0.966385	0.964738	0.821046	0.966385	0.96608
72	72	0.174257	5.73867	0.965959	0.963851	0.817229	0.965959	0.965199
73	73	0.176677	5.66005	0.964783	0.96234	0.810791	0.964783	0.962852
74	74	0.179097	5.58357	0.96435	0.962442	0.811225	0.96435	0.959944
75	75	0.181517	5.50912	0.965748	0.962046	0.809549	0.965748	0.957514
76	76	0.183937	5.43663	0.964824	0.963336	0.815025	0.964824	0.949687
77	77	0.186358	5.36603	0.964748	0.963025	0.813703	0.964748	0.929207
78	78	0.188778	5.29723	0.961933	0.958905	0.796458	0.961933	0.825864
79	79	0.191198	5.23018	0.961158	0.957662	0.791372	0.961158	0.544099
80	80	0.193618	5.1648	0.9419	0.956778	0.787784	0.960021	0.311886
81	81	0.196039	5.10104	0.950742	0.956842	0.788045	0.959409	0.175944
82	82	0.198459	5.03883	0.948867	0.953429	0.77443	0.95557	0.131087
83	83	0.200879	4.97812	0.946042	0.950185	0.76183	0.952082	0.111947
84	84	0.203299	4.91886	0.943893	0.946503	0.747922	0.949773	0.104809
85	85	0.205719	4.86099	0.940186	0.943909	0.73836	0.946292	0.102093
86	86	0.20814	4.80447	0.934199	0.936453	0.711918	0.941332	0.108398
87	87	0.21056	4.74924	0.926835	0.926371	0.678444	0.934003	0.097966
88	88	0.21298	4.69527	0.918476	0.917726	0.651638	0.925923	0.091345
89	89	0.2154	4.64252	0.911231	0.913051	0.637811	0.918998	0.087497
90	90	0.217821	4.59093	0.899636	0.90285	0.609142	0.908515	0.088472
91	91	0.220241	4.54048	0.886477	0.889112	0.573489	0.897135	0.093888
92	92	0.222661	4.49113	0.874495	0.874812	0.539566	0.886424	0.09505
93	93	0.225081	4.44284	0.855786	0.85275	0.492684	0.869078	0.092168
94	94	0.227502	4.39557	0.842352	0.834771	0.45865	0.856149	0.087517
95	95	0.229922	4.34931	0.825402	0.815568	0.425803	0.840005	0.083641
96	96	0.232342	4.304	0.804302	0.794136	0.392799	0.819268	0.076475
97	97	0.234762	4.25963	0.776574	0.767651	0.356519	0.795661	0.085427
98	98	0.237182	4.21616	0.747143	0.74519	0.329052	0.770713	0.093216
99	99	0.239603	4.17358	0.711053	0.697232	0.278593	0.738074	0.093516
100	100	0.242023	4.13184	0.676347	0.66387	0.248802	0.706223	0.092311
101	101	0.244443	4.09093	0.638626	0.643783	0.232584	0.67029	0.087621
102	102	0.246863	4.05082	0.603828	0.594911	0.197611	0.639024	0.088841
103	103	0.249284	4.0115	0.567471	0.569361	0.18148	0.60459	0.085819
104	104	0.251704	3.97292	0.518103	0.52599	0.156891	0.562905	0.092971
105	105	0.254124	3.93509	0.472674	0.467275	0.128232	0.520401	0.090509
106	106	0.256544	3.89796	0.420152	0.432727	0.113414	0.471452	0.088471
107	107	0.258965	3.86153	0.384115	0.404965	0.102439	0.43618	0.084537
108	108	0.261385	3.82578	0.351264	0.374638	0.091291	0.408459	0.088164
109	109	0.263805	3.79068	0.337853	0.341888	0.080137	0.3947	0.085851
110	110	0.266225	3.75622	0.302003	0.296641	0.066054	0.362853	0.087179
111	111	0.268645	3.72238	0.246688	0.241747	0.050752	0.315796	0.09174
112	112	0.271066	3.68914	0.230726	0.223857	0.046136	0.295431	0.084112
113	113	0.273486	3.6565	0.212702	0.247124	0.052173	0.279106	0.084345
114	114	0.275906	3.62442	0.182508	0.218486	0.044783	0.25371	0.087099
115	115	0.278326	3.5929	0.150171	0.157196	0.030329	0.224347	0.087283
116	116	0.280747	3.56193	0.125932	0.114838	0.021293	0.197866	0.082298
117	117	0.283167	3.53149	0.099877	0.152621	0.029318	0.169529	0.07738
118	118	0.285587	3.50156	0.078674	0.074281	0.013278	0.151088	0.078597
119	119	0.288007	3.47213	0.059835	0.084578	0.015257	0.135638	0.080628
120	120	0.290428	3.4432	0.065326	0.071591	0.012766	0.136139	0.075763
121	121	0.292848	3.41474	0.060692	0.075264	0.013465	0.129918	0.073699
122	122	0.295268	3.38675	0.052608	0.110426	0.020392	0.120444	0.071603
123	123	0.297688	3.35922	0.045648	0.066006	0.011712	0.114259	0.071893
124	124	0.300108	3.33213	0.043349	0.013449	0.002281	0.113294	0.073114
125	125	0.302529	3.30547	0.036845	0.077098	0.013816	0.103235	0.06893
126	126	0.304949	3.27924	0.029332	0.062284	0.011016	0.098112	0.070858
127	127	0.307369	3.25342	0.0159	0.024625	0.004216	0.086095	0.071329
128	128	0.309789	3.228	0.016551	0.064618	0.011452	0.088751	0.073415
129	129	0.31221	3.20298	0.004243	0.033967	0.005862	0.080039	0.076119
130	130	0.31463	3.17834	-0.00335	0.021731	0.003711	0.069977	0.073079
131	131	0.31705	3.15408	-0.01889	0.043101	0.007497	0.053223	0.070777
132	132	0.31947	3.13018	-0.01728	0.017724	0.003017	0.054568	0.070628
133	133	0.32189	3.10665	-0.02175	-0.01574	-0.0026	0.055127	0.075237
134	134	0.324311	3.08346	-0.00161	-0.05606	-0.00898	0.068851	0.070351
135	135	0.326731	3.06062	-0.01067	0.004235	0.000712777	0.059349	0.069278
136	136	0.329151	3.03812	-0.01096	0.010942	0.001852	0.054276	0.064529
137	137	0.331571	3.01594	-0.00985	0.048332	0.008445	0.055173	0.064394
138	138	0.333992	2.99409	-0.01416	-0.01139	-0.00189	0.058354	0.071498
139	139	0.336412	2.97255	-0.01209	0.017104	0.00291	0.0601	0.071327
140	140	0.338832	2.95131	-0.01654	0.028976	0.004979	0.056484	0.07184
141	141	0.341252	2.93038	-0.0221	0.034894	0.006027	0.049935	0.07048
142	142	0.343673	2.90975	-0.01922	0.05436	0.009548	0.049293	0.067222
143	143	0.346093	2.8894	-0.00943	0.029295	0.005035	0.054099	0.062932
144	144	0.348513	2.86933	-0.01868	0.023171	0.003962	0.049268	0.066704
145	145	0.350933	2.84954	-0.02344	0.02778	0.004769	0.050438	0.072183
146	146	0.353353	2.83003	-0.02444	0.057451	0.010118	0.049142	0.07183
147	147	0.355774	2.81078	-0.01135	0.04555	0.00794	0.057711	0.068284
148	148	0.358194	2.79178	-0.02343	-0.01025	-0.0017	0.048466	0.070254
149	149	0.360614	2.77305	-0.03129	0.057481	0.010124	0.037126	0.066336
150	150	0.363034	2.75456	-0.03063	-0.02542	-0.00417	0.036303	0.064941
151	151	0.365455	2.73632	-0.02462	0.008619	0.001456	0.048457	0.071324
152	152	0.367875	2.71832	-0.02011	0.040754	0.007074	0.051629	0.070321
153	153	0.370295	2.70055	-0.01743	-0.01879	-0.0031	0.051625	0.067869
154	154	0.372715	2.68301	-0.02397	-0.02582	-0.00424	0.050977	0.073192
155	155	0.375136	2.6657	-0.01721	0.035134	0.006069	0.055912	0.071887
156	156	0.377556	2.64861	-0.0317	0.021262	0.00363	0.04161	0.071057
157	157	0.379976	2.63175	-0.02786	0.025022	0.004285	0.04804	0.07384
158	158	0.382396	2.61509	-0.0257	-0.00173	-0.0002899	0.052435	0.076176
159	159	0.384816	2.59864	-0.028	0.010695	0.00181	0.047687	0.073626
160	160	0.387237	2.5824	-0.02618	0.039899	0.006921	0.048941	0.073206
161	161	0.389657	2.56636	-0.02456	0.032575	0.005615	0.049583	0.072366
162	162	0.392077	2.55052	-0.01695	0.020825	0.003554	0.051601	0.067407
163	163	0.394497	2.53487	-0.03152	-0.00395	-0.000660402	0.044069	0.073282
164	164	0.396918	2.51941	-0.02312	-0.01727	-0.00286	0.05306	0.074456
165	165	0.399338	2.50414	-0.0238	-0.00234	-0.000390833	0.054744	0.076717
166	166	0.401758	2.48906	-0.02832	-0.000455461	-7.63502e-05	0.054222	0.080272
167	167	0.404178	2.47416	-0.03905	-0.01553	-0.00257	0.043999	0.07993
168	168	0.406599	2.45943	-0.03013	0.028876	0.004962	0.044926	0.072858
169	169	0.409019	2.44488	-0.03884	0.003708	0.000623797	0.04293	0.078711
170	170	0.411439	2.43049	-0.04764	-0.0169	-0.00279	0.033654	0.077593
171	171	0.413859	2.41628	-0.04822	-0.01279	-0.00212	0.038444	0.082681
172	172	0.416279	2.40223	-0.03596	-0.00128	-0.000213987	0.04756	0.08062
173	173	0.4187	2.38835	-0.02786	0.030958	0.005329	0.057391	0.082943
174	174	0.42112	2.37462	-0.03126	0.016958	0.002885	0.057637	0.086207
175	175	0.42354	2.36105	-0.03964	0.00032669	5.47997e-05	0.054079	0.090147
176	176	0.42596	2.34764	-0.04095	-0.000623098	-0.000104437	0.0547	0.091884
177	177	0.428381	2.33437	-0.03931	-0.00579	-0.000966326	0.055647	0.091369
178	178	0.430801	2.32126	-0.04747	-0.01636	-0.00271	0.051356	0.094349
179	179	0.433221	2.30829	-0.06014	-0.03789	-0.00616	0.041685	0.096046
180	180	0.435641	2.29547	-0.04707	-0.04071	-0.0066	0.049192	0.091938
181	181	0.438062	2.28278	-0.04498	0.020576	0.003511	0.056108	0.096737
182	182	0.440482	2.27024	-0.0316	0.010636	0.0018	0.067496	0.09606
183	183	0.442902	2.25784	-0.03669	0.017643	0.003003	0.066261	0.099309
184	184	0.445322	2.24557	-0.03844	0.008693	0.001468	0.064537	0.099164
185	185	0.447742	2.23343	-0.04765	0.001246	0.000209143	0.058641	0.101455
186	186	0.450163	2.22142	-0.04686	-0.02497	-0.0041	0.061859	0.103853
187	187	0.452583	2.20954	-0.05129	-0.0469	-0.00757	0.063536	0.109222
188	188	0.455003	2.19779	-0.04652	0.004023	0.000676848	0.067626	0.109069
189	189	0.457423	2.18616	-0.04914	0.007332	0.001237	0.066882	0.11059
190	190	0.459844	2.17465	-0.05055	0.044729	0.007791	0.075429	0.119921
191	191	0.462264	2.16327	-0.07396	-0.0132	-0.00219	0.071865	0.135785
192	192	0.464684	2.152	-0.08322	-0.02184	-0.0036	0.104313	0.173128

## Sheet: Fig S1 virion_penton
	rlnSpectralIndex	rlnResolution	rlnAngstromResolution	rlnFourierShellCorrelationCorrected	rlnFourierShellCorrelationParticleMaskFraction	rlnFourierShellCorrelationUnmaskedMaps	rlnFourierShellCorrelationMaskedMaps	rlnCorrectedFourierShellCorrelationPhaseRandomizedMaskedMaps
0	0	0.001001	999	1	1	1	1	1
1	1	0.002033	492	1	0.999997	0.999983	1	1
2	2	0.004065	246	0.999998	0.999997	0.999985	0.999998	0.999998
3	3	0.006098	164	0.999995	0.999996	0.999981	0.999995	0.999995
4	4	0.00813	123	0.999994	0.999992	0.999958	0.999994	0.999994
5	5	0.010163	98.4	0.99999	0.999992	0.999961	0.99999	0.99999
6	6	0.012195	82	0.99999	0.999989	0.999942	0.99999	0.99999
7	7	0.014228	70.2857	0.999989	0.999987	0.999934	0.999989	0.999989
8	8	0.01626	61.5	0.999987	0.999981	0.999904	0.999987	0.999987
9	9	0.018293	54.6667	0.999989	0.99998	0.999897	0.999989	0.999989
10	10	0.020325	49.2	0.999986	0.999975	0.999875	0.999986	0.999986
11	11	0.022358	44.7273	0.999986	0.999966	0.999826	0.999986	0.999986
12	12	0.02439	41	0.999983	0.999969	0.999844	0.999983	0.999983
13	13	0.026423	37.8462	0.999975	0.999955	0.999768	0.999975	0.999975
14	14	0.028455	35.1429	0.999962	0.999953	0.999763	0.999962	0.999962
15	15	0.030488	32.8	0.999952	0.999946	0.999724	0.999952	0.999952
16	16	0.03252	30.75	0.999929	0.999929	0.999637	0.999929	0.999929
17	17	0.034553	28.9412	0.999868	0.999907	0.999526	0.999868	0.999868
18	18	0.036585	27.3333	0.999821	0.999894	0.999458	0.999821	0.999821
19	19	0.038618	25.8947	0.999674	0.999845	0.999209	0.999674	0.999672
20	20	0.04065	24.6	0.999442	0.999835	0.999161	0.999442	0.99944
21	21	0.042683	23.4286	0.999276	0.99975	0.998725	0.999276	0.999275
22	22	0.044715	22.3636	0.999304	0.999616	0.998044	0.999304	0.999304
23	23	0.046748	21.3913	0.999399	0.999522	0.997569	0.999399	0.999399
24	24	0.04878	20.5	0.999443	0.999465	0.99728	0.999443	0.999446
25	25	0.050813	19.68	0.999386	0.999342	0.996653	0.999386	0.999388
26	26	0.052846	18.9231	0.999446	0.999429	0.997097	0.999446	0.999449
27	27	0.054878	18.2222	0.999436	0.999433	0.997114	0.999436	0.999436
28	28	0.056911	17.5714	0.999512	0.999449	0.997196	0.999512	0.99951
29	29	0.058943	16.9655	0.999484	0.999426	0.99708	0.999484	0.999484
30	30	0.060976	16.4	0.999446	0.999343	0.99666	0.999446	0.999444
31	31	0.063008	15.871	0.999342	0.99924	0.99614	0.999342	0.999338
32	32	0.065041	15.375	0.999269	0.999112	0.995487	0.999269	0.999265
33	33	0.067073	14.9091	0.999218	0.999019	0.995019	0.999218	0.999216
34	34	0.069106	14.4706	0.99902	0.998886	0.994347	0.99902	0.999016
35	35	0.071138	14.0571	0.998893	0.998689	0.993351	0.998893	0.998892
36	36	0.073171	13.6667	0.998864	0.998683	0.993322	0.998864	0.998868
37	37	0.075203	13.2973	0.9988	0.998432	0.992058	0.9988	0.998801
38	38	0.077236	12.9474	0.998889	0.998551	0.992658	0.998889	0.998891
39	39	0.079268	12.6154	0.999014	0.998592	0.992864	0.999014	0.999012
40	40	0.081301	12.3	0.999089	0.998718	0.993497	0.999089	0.999088
41	41	0.083333	12	0.999072	0.998698	0.993395	0.999072	0.99907
42	42	0.085366	11.7143	0.998996	0.998634	0.993077	0.998996	0.998995
43	43	0.087398	11.4419	0.998914	0.998515	0.992475	0.998914	0.998913
44	44	0.089431	11.1818	0.998891	0.998581	0.992809	0.998891	0.998887
45	45	0.091463	10.9333	0.999038	0.998782	0.993824	0.999038	0.999034
46	46	0.093496	10.6957	0.998953	0.998727	0.993546	0.998953	0.998951
47	47	0.095528	10.4681	0.998764	0.998561	0.992709	0.998764	0.998764
48	48	0.097561	10.25	0.998731	0.998419	0.991992	0.998731	0.998729
49	49	0.099593	10.0408	0.998701	0.998412	0.991957	0.998701	0.998706
50	50	0.101626	9.84	0.998526	0.99813	0.99054	0.998526	0.99853
51	51	0.103659	9.64706	0.998239	0.997867	0.989219	0.998239	0.998244
52	52	0.105691	9.46154	0.997972	0.99769	0.988336	0.997972	0.997982
53	53	0.107724	9.28302	0.997716	0.997202	0.985896	0.997716	0.997723
54	54	0.109756	9.11111	0.997559	0.997111	0.985446	0.997559	0.997562
55	55	0.111789	8.94546	0.997525	0.997128	0.98553	0.997525	0.997521
56	56	0.113821	8.78571	0.997648	0.997256	0.986168	0.997648	0.997641
57	57	0.115854	8.63158	0.997379	0.996812	0.983956	0.997379	0.997376
58	58	0.117886	8.48276	0.996963	0.9961	0.980432	0.996963	0.996965
59	59	0.119919	8.33898	0.996176	0.995334	0.97666	0.996176	0.996182
60	60	0.121951	8.2	0.995426	0.994579	0.972964	0.995426	0.995425
61	61	0.123984	8.06557	0.995071	0.994033	0.970304	0.995071	0.995083
62	62	0.126016	7.93548	0.995067	0.994124	0.970749	0.995067	0.995061
63	63	0.128049	7.80952	0.994893	0.993849	0.969413	0.994893	0.994868
64	64	0.130081	7.6875	0.994759	0.993878	0.969553	0.994759	0.994735
65	65	0.132114	7.56923	0.995026	0.994143	0.97084	0.995026	0.995012
66	66	0.134146	7.45455	0.994781	0.993896	0.969642	0.994781	0.994778
67	67	0.136179	7.34328	0.994236	0.993334	0.966918	0.994236	0.994234
68	68	0.138211	7.23529	0.993702	0.992379	0.962326	0.993702	0.993687
69	69	0.140244	7.13044	0.993491	0.992085	0.960915	0.993491	0.993477
70	70	0.142276	7.02857	0.993371	0.991821	0.959655	0.993371	0.993355
71	71	0.144309	6.92958	0.993345	0.991678	0.958972	0.993345	0.993347
72	72	0.146341	6.83333	0.993467	0.991789	0.959504	0.993467	0.993456
73	73	0.148374	6.73973	0.993206	0.991784	0.95948	0.993206	0.993201
74	74	0.150407	6.64865	0.9918	0.990599	0.953852	0.9918	0.991803
75	75	0.152439	6.56	0.990559	0.988803	0.945422	0.990559	0.990571
76	76	0.154472	6.47368	0.989702	0.988278	0.942979	0.989702	0.989713
77	77	0.156504	6.38961	0.988689	0.987116	0.937611	0.988689	0.988681
78	78	0.158537	6.30769	0.9884	0.986467	0.934633	0.9884	0.988349
79	79	0.160569	6.22785	0.988261	0.986279	0.933772	0.988261	0.98822
80	80	0.162602	6.15	0.988574	0.98673	0.935838	0.988574	0.988543
81	81	0.164634	6.07407	0.988911	0.986722	0.9358	0.988911	0.988895
82	82	0.166667	6	0.988886	0.987138	0.937713	0.988886	0.98888
83	83	0.168699	5.92771	0.989405	0.987612	0.939898	0.989405	0.989422
84	84	0.170732	5.85714	0.988698	0.986517	0.934861	0.988698	0.98869
85	85	0.172764	5.78824	0.988365	0.98647	0.934649	0.988365	0.98836
86	86	0.174797	5.72093	0.988578	0.98654	0.934965	0.988578	0.988522
87	87	0.176829	5.65517	0.988583	0.986554	0.93503	0.988583	0.988554
88	88	0.178862	5.59091	0.988676	0.986915	0.936687	0.988676	0.988646
89	89	0.180894	5.52809	0.989046	0.987201	0.938002	0.989046	0.989009
90	90	0.182927	5.46667	0.989498	0.987274	0.93834	0.989498	0.989429
91	91	0.184959	5.40659	0.989857	0.987864	0.941059	0.989857	0.98979
92	92	0.186992	5.34783	0.990067	0.988258	0.942886	0.990067	0.990005
93	93	0.189024	5.29032	0.989667	0.987776	0.940653	0.989667	0.989593
94	94	0.191057	5.23404	0.989029	0.986578	0.935143	0.989029	0.988948
95	95	0.193089	5.17895	0.988091	0.985886	0.931981	0.988091	0.98803
96	96	0.195122	5.125	0.988051	0.986382	0.934244	0.988051	0.987971
97	97	0.197154	5.07217	0.988392	0.986434	0.934482	0.988392	0.988293
98	98	0.199187	5.02041	0.988669	0.986618	0.935326	0.988669	0.988556
99	99	0.20122	4.9697	0.988868	0.986916	0.936693	0.988868	0.988781
100	100	0.203252	4.92	0.989279	0.987284	0.938385	0.989279	0.989206
101	101	0.205285	4.87129	0.98929	0.987179	0.937899	0.98929	0.989216
102	102	0.207317	4.82353	0.988897	0.986993	0.937044	0.988897	0.988829
103	103	0.20935	4.7767	0.989156	0.987197	0.937984	0.989156	0.989073
104	104	0.211382	4.73077	0.988969	0.987208	0.938032	0.988969	0.988883
105	105	0.213415	4.68571	0.988236	0.986009	0.93254	0.988236	0.988124
106	106	0.215447	4.64151	0.986886	0.984423	0.925355	0.986886	0.986718
107	107	0.21748	4.59813	0.985946	0.983264	0.920155	0.985946	0.985786
108	108	0.219512	4.55556	0.985523	0.98273	0.917777	0.985523	0.985392
109	109	0.221545	4.51376	0.985424	0.982807	0.918118	0.985424	0.98527
110	110	0.223577	4.47273	0.984963	0.982088	0.914929	0.984963	0.984841
111	111	0.22561	4.43243	0.983584	0.980239	0.906803	0.983584	0.983395
112	112	0.227642	4.39286	0.982283	0.978574	0.899586	0.982283	0.982028
113	113	0.229675	4.35398	0.98089	0.97696	0.892674	0.98089	0.980665
114	114	0.231707	4.31579	0.978853	0.974116	0.880697	0.978853	0.978592
115	115	0.23374	4.27826	0.976185	0.971355	0.86931	0.976185	0.975678
116	116	0.235772	4.24138	0.973959	0.969149	0.860373	0.973959	0.973211
117	117	0.237805	4.20513	0.972257	0.967286	0.852936	0.972257	0.970724
118	118	0.239837	4.16949	0.969536	0.963815	0.839348	0.969536	0.96642
119	119	0.24187	4.13445	0.966007	0.958845	0.820468	0.966007	0.959163
120	120	0.243902	4.1	0.963887	0.956916	0.813315	0.963887	0.948605
121	121	0.245935	4.06612	0.962011	0.954524	0.804579	0.962011	0.922829
122	122	0.247967	4.03279	0.958319	0.950284	0.789444	0.958319	0.803417
123	123	0.25	4	0.956504	0.947522	0.779815	0.956504	0.484513
124	124	0.252033	3.96774	0.93786	0.944325	0.768894	0.953781	0.256218
125	125	0.254065	3.936	0.941904	0.937821	0.747377	0.949002	0.12217
126	126	0.256098	3.90476	0.937527	0.931872	0.728485	0.94255	0.080389
127	127	0.25813	3.87402	0.931734	0.923972	0.704478	0.936097	0.063915
128	128	0.260163	3.84375	0.927443	0.916295	0.68226	0.931483	0.055676
129	129	0.262195	3.81395	0.918295	0.904706	0.650624	0.922801	0.055148
130	130	0.264228	3.78462	0.908448	0.897619	0.63232	0.913025	0.049989
131	131	0.26626	3.75572	0.907321	0.894723	0.625055	0.911197	0.041821
132	132	0.268293	3.72727	0.908512	0.894652	0.624879	0.911776	0.035675
133	133	0.270325	3.69925	0.905928	0.889617	0.612534	0.908876	0.031337
134	134	0.272358	3.67164	0.896972	0.879818	0.589488	0.899525	0.024786
135	135	0.27439	3.64444	0.887373	0.872956	0.574073	0.890336	0.026314
136	136	0.276423	3.61765	0.877691	0.861295	0.549147	0.881415	0.030443
137	137	0.278455	3.59124	0.867071	0.846665	0.519943	0.870266	0.024039
138	138	0.280488	3.56522	0.85623	0.837362	0.502466	0.859878	0.025375
139	139	0.28252	3.53957	0.845518	0.823429	0.477738	0.849249	0.024154
140	140	0.284553	3.51429	0.835654	0.812831	0.459998	0.839924	0.025981
141	141	0.286585	3.48936	0.817255	0.793901	0.430389	0.821887	0.025343
142	142	0.288618	3.46479	0.798812	0.773812	0.401576	0.803148	0.021551
143	143	0.29065	3.44056	0.789319	0.759376	0.382347	0.793288	0.01884
144	144	0.292683	3.41667	0.778551	0.750061	0.370535	0.783391	0.021854
145	145	0.294715	3.3931	0.762185	0.73552	0.352961	0.767833	0.023749
146	146	0.296748	3.36986	0.747015	0.714734	0.329516	0.752095	0.020084
147	147	0.29878	3.34694	0.725553	0.686551	0.300521	0.731216	0.020635
148	148	0.300813	3.32432	0.704684	0.671981	0.286651	0.709921	0.017734
149	149	0.302846	3.30201	0.702307	0.666475	0.281592	0.708435	0.020586
150	150	0.304878	3.28	0.697628	0.662178	0.277711	0.702255	0.015305
151	151	0.306911	3.25828	0.689908	0.658864	0.274755	0.695001	0.016426
152	152	0.308943	3.23684	0.675893	0.649051	0.266199	0.681513	0.017341
153	153	0.310976	3.21569	0.653566	0.624436	0.24593	0.659582	0.017363
154	154	0.313008	3.19481	0.62879	0.585264	0.216795	0.635205	0.017282
155	155	0.315041	3.17419	0.602664	0.565415	0.203317	0.608083	0.013638
156	156	0.317073	3.15385	0.576628	0.539201	0.186679	0.582748	0.014456
157	157	0.319106	3.13376	0.546062	0.509258	0.169127	0.552985	0.015251
158	158	0.321138	3.11392	0.520899	0.47184	0.149107	0.527948	0.014713
159	159	0.323171	3.09434	0.492194	0.433651	0.130581	0.498996	0.013394
160	160	0.325203	3.075	0.472987	0.437404	0.132324	0.478416	0.0103
161	161	0.327236	3.0559	0.45007	0.421881	0.125218	0.456878	0.01238
162	162	0.329268	3.03704	0.421713	0.388412	0.110775	0.42795	0.010784
163	163	0.331301	3.01841	0.380614	0.343584	0.093111	0.388273	0.012365
164	164	0.333333	3	0.358547	0.330682	0.088349	0.367971	0.014692
165	165	0.335366	2.98182	0.340964	0.290205	0.074244	0.349579	0.013072
166	166	0.337398	2.96386	0.316971	0.283123	0.071899	0.325491	0.012475
167	167	0.339431	2.94611	0.303179	0.271057	0.067981	0.315877	0.018222
168	168	0.341463	2.92857	0.288583	0.251943	0.06197	0.298842	0.01442
169	169	0.343496	2.91124	0.267068	0.24184	0.058885	0.276366	0.012686
170	170	0.345528	2.89412	0.26076	0.22797	0.05475	0.267621	0.009281
171	171	0.347561	2.87719	0.240087	0.234491	0.05668	0.247538	0.009805
172	172	0.349593	2.86047	0.23018	0.225767	0.054104	0.236501	0.00821
173	173	0.351626	2.84393	0.221263	0.202388	0.047412	0.229698	0.010831
174	174	0.353659	2.82759	0.200698	0.162664	0.036707	0.208873	0.010229
175	175	0.355691	2.81143	0.191294	0.167632	0.038002	0.198705	0.009164
176	176	0.357724	2.79546	0.182274	0.189731	0.043914	0.187715	0.006654
177	177	0.359756	2.77966	0.178786	0.171135	0.038923	0.182717	0.004786
178	178	0.361789	2.76404	0.167454	0.137804	0.030398	0.172371	0.005906
179	179	0.363821	2.7486	0.146319	0.125005	0.027259	0.152083	0.006751
180	180	0.365854	2.73333	0.128156	0.071925	0.014974	0.133648	0.0063
181	181	0.367886	2.71823	0.118363	0.10715	0.022999	0.122809	0.005042
182	182	0.369919	2.7033	0.113821	0.091392	0.019348	0.117119	0.003722
183	183	0.371951	2.68852	0.107849	0.080839	0.016959	0.113526	0.006364
184	184	0.373984	2.67391	0.093993	0.07362	0.015349	0.100402	0.007074
185	185	0.376016	2.65946	0.084258	0.076863	0.01607	0.090823	0.007168
186	186	0.378049	2.64516	0.084227	0.082159	0.017255	0.085813	0.001731
187	187	0.380081	2.63102	0.07261	0.07098	0.014765	0.078848	0.006727
188	188	0.382114	2.61702	0.058002	0.026785	0.00537	0.065312	0.007759
189	189	0.384146	2.60317	0.057701	0.05926	0.012205	0.061684	0.004227
190	190	0.386179	2.58947	0.048254	0.027598	0.005536	0.050651	0.002518
191	191	0.388211	2.57592	0.046946	0.022848	0.004566	0.054234	0.007647
192	192	0.390244	2.5625	0.055979	0.033289	0.006709	0.056741	0.000807042
193	193	0.392276	2.54922	0.051742	0.027134	0.005441	0.052753	0.001065
194	194	0.394309	2.53608	0.043195	0.043796	0.008904	0.04431	0.001166
195	195	0.396341	2.52308	0.042674	0.052453	0.010742	0.047429	0.004967
196	196	0.398374	2.5102	0.033867	0.028974	0.005819	0.041316	0.00771
197	197	0.400407	2.49746	0.031315	0.024465	0.004895	0.036763	0.005624
198	198	0.402439	2.48485	0.028414	0.029177	0.005861	0.031644	0.003324
199	199	0.404472	2.47236	0.021178	0.000287708	5.64477e-05	0.022271	0.001117
200	200	0.406504	2.46	0.017637	-0.01245	-0.00242	0.020086	0.002493
201	201	0.408537	2.44776	0.018921	0.012157	0.002408	0.019914	0.001012
202	202	0.410569	2.43564	0.010218	0.009136	0.001805	0.018151	0.008015
203	203	0.412602	2.42365	0.005928	0.016533	0.003287	0.012413	0.006524
204	204	0.414634	2.41176	0.001334	-0.000877624	-0.000172027	0.007664	0.006338
205	205	0.416667	2.4	0.002406	0.000455188	8.9319e-05	0.007319	0.004925
206	206	0.418699	2.38835	0.003215	0.013646	0.002706	0.006772	0.003568
207	207	0.420732	2.37681	0.009521	0.01293	0.002563	0.013888	0.004408
208	208	0.422764	2.36538	0.005052	0.009282	0.001834	0.01148	0.006461
209	209	0.424797	2.35407	0.008032	0.020068	0.004001	0.008431	0.000402228
210	210	0.426829	2.34286	0.005986	0.017682	0.003518	0.007991	0.002017
211	211	0.428862	2.33175	0.001833	0.004989	0.000982459	0.001892	5.86761e-05
212	212	0.430894	2.32076	-0.00341	0.011731	0.002323	0.000349808	0.003747
213	213	0.432927	2.30986	0.000652455	0.011637	0.002304	0.005016	0.004367
214	214	0.434959	2.29907	0.0025	-0.01847	-0.00357	0.00487	0.002376
215	215	0.436992	2.28837	-0.00412	0.022513	0.004497	0.001635	0.005731
216	216	0.439024	2.27778	-0.0061	0.003853	0.00075807	-0.000467989	0.005601
217	217	0.441057	2.26728	-0.00537	-0.02859	-0.00548	-2.68135e-06	0.005338
218	218	0.443089	2.25688	0.000208431	-0.000439174	-8.61146e-05	0.002584	0.002376
219	219	0.445122	2.24657	-0.00227	-0.000129346	-2.5369e-05	-0.000837056	0.001433
220	220	0.447154	2.23636	-0.00107	-0.0162	-0.00314	-0.00105	1.45889e-05
221	221	0.449187	2.22624	5.57645e-05	0.004132	0.000813142	0.000116814	6.1053e-05
222	222	0.45122	2.21622	0.003196	0.001361	0.000267259	0.002041	-0.00116
223	223	0.453252	2.20628	0.003853	-0.00288	-0.000564522	0.005447	0.0016
224	224	0.455285	2.19643	0.003198	0.014908	0.00296	0.004769	0.001576
225	225	0.457317	2.18667	0.001186	0.011393	0.002255	0.004058	0.002875
226	226	0.45935	2.17699	-0.00122	-0.01132	-0.0022	0.005537	0.006753
227	227	0.461382	2.1674	-0.00295	-0.00141	-0.000276853	0.001975	0.004915
228	228	0.463415	2.15789	-0.00607	0.023065	0.00461	0.001036	0.007064
229	229	0.465447	2.14847	-0.00955	0.016447	0.003269	-0.00478	0.004721
230	230	0.46748	2.13913	-0.0038	0.015944	0.003168	-0.000889977	0.002898
231	231	0.469512	2.12987	-0.000897063	-0.00297	-0.000581391	0.002325	0.003219
232	232	0.471545	2.12069	0.001043	0.004776	0.000940502	0.003266	0.002226
233	233	0.473577	2.11159	-0.00526	0.023075	0.004612	0.000621636	0.005852
234	234	0.47561	2.10256	-0.00889	0.01632	0.003244	-0.00339	0.005456
235	235	0.477642	2.09362	-0.00857	0.011754	0.002328	-0.00221	0.00631
236	236	0.479675	2.08475	-0.00232	0.010236	0.002024	0.000245417	0.002564
237	237	0.481707	2.07595	0.000677823	0.011321	0.002241	0.00296	0.002283
238	238	0.48374	2.06723	-0.00244	0.001254	0.000246189	-0.00107	0.001373
239	239	0.485772	2.05858	-0.00319	-0.0031	-0.000607495	-0.00331	-0.000120781
240	240	0.487805	2.05	-0.00613	0.020749	0.004139	-0.00327	0.002848
241	241	0.489837	2.04149	-0.00627	-0.00603	-0.00118	-0.000765997	0.005466
242	242	0.49187	2.03306	-0.000570238	-0.01255	-0.00244	0.004447	0.005015
243	243	0.493902	2.02469	0.000944135	-0.01651	-0.0032	0.002511	0.001568
244	244	0.495935	2.01639	-0.00266	0.002947	0.000579487	0.000761737	0.003417
245	245	0.497967	2.00816	-0.0051	0.009497	0.001877	-0.00268	0.0024
246	246	0.5	2	-0.00465	-0.00414	-0.000808761	-0.00303	0.001609
247	247	0.502033	1.9919	-0.00318	0.003638	0.000715626	-0.00235	0.000832359
248	248	0.504065	1.98387	-0.00349	-0.02499	-0.00481	-4.71947e-06	0.003478
249	249	0.506098	1.9759	-0.00699	-0.0356	-0.00679	-0.00142	0.005529
250	250	0.50813	1.968	-0.01017	0.017808	0.003544	-0.00388	0.006227
251	251	0.510163	1.96016	-0.00821	-0.00317	-0.000621022	-0.00399	0.004183
252	252	0.512195	1.95238	-0.00623	-0.02026	-0.00391	-0.00186	0.004342
253	253	0.514228	1.94466	-0.00941	-0.00723	-0.00141	-0.00793	0.00147
254	254	0.51626	1.93701	-0.01304	-0.00756	-0.00147	-0.01023	0.002777
255	255	0.518293	1.92941	-0.00641	-0.01264	-0.00245	-0.0056	0.000808664
256	256	0.520325	1.92188	-0.004	0.00154	0.000302487	0.000406861	0.004385
257	257	0.522358	1.9144	-0.00569	-0.02647	-0.00508	0.000552335	0.006205
258	258	0.52439	1.90698	-0.00278	-0.01087	-0.00211	0.000255632	0.003031
259	259	0.526423	1.89961	0.002184	-0.01247	-0.00242	0.005529	0.003352
260	260	0.528455	1.89231	0.002762	-0.00826	-0.00161	0.003145	0.000384424
261	261	0.530488	1.88506	0.001566	0.001402	0.00027539	8.54064e-05	-0.00148
262	262	0.53252	1.87786	0.003016	-0.00467	-0.000913552	0.002577	-0.000440441
263	263	0.534553	1.87072	-0.0014	0.015123	0.003003	-0.000703027	0.000694945
264	264	0.536585	1.86364	-0.00654	0.019415	0.003869	-0.0051	0.001434
265	265	0.538618	1.8566	-0.00126	0.004483	0.000882456	-0.00159	-0.000335604
266	266	0.54065	1.84962	-8.09824e-05	0.003662	0.000720503	-0.000200033	-0.00011904
267	267	0.542683	1.8427	-0.00206	-0.00622	-0.00121	-0.00138	0.000672664
268	268	0.544715	1.83582	7.00664e-05	-0.0119	-0.00231	-0.000763013	-0.000833137
269	269	0.546748	1.829	0.003521	0.012261	0.002429	0.004274	0.00075587
270	270	0.54878	1.82222	0.002732	0.015341	0.003047	0.00236	-0.000373268
271	271	0.550813	1.8155	0.004055	0.01342	0.002661	0.004504	0.00045064
272	272	0.552846	1.80882	0.000737878	0.010643	0.002106	0.002961	0.002224
273	273	0.554878	1.8022	0.00396	0.010088	0.001995	0.004043	8.36464e-05
274	274	0.556911	1.79562	0.004942	0.020356	0.004059	0.006103	0.001167
275	275	0.558943	1.78909	0.002173	0.010749	0.002127	0.002949	0.000778001
276	276	0.560976	1.78261	0.002342	0.030856	0.006206	0.000346968	-0.002
277	277	0.563008	1.77617	-0.0024	-0.00657	-0.00128	-0.0022	0.000199664
278	278	0.565041	1.76978	-0.0009582	-0.00317	-0.000621136	-0.00257	-0.00161
279	279	0.567073	1.76344	0.004042	0.0269	0.005393	0.004577	0.000537032
280	280	0.569106	1.75714	0.005699	0.019201	0.003825	0.005306	-0.00039522
281	281	0.571138	1.75089	0.012351	0.023531	0.004705	0.009329	-0.00306
282	282	0.573171	1.74468	0.00608	0.007211	0.001423	0.003537	-0.00256
283	283	0.575203	1.73852	0.004038	-0.01664	-0.00322	0.004006	-3.25273e-05
284	284	0.577236	1.73239	0.00581	-0.00804	-0.00157	0.004896	-0.000919645
285	285	0.579268	1.72632	0.004718	-0.00394	-0.000769552	0.001387	-0.00335
286	286	0.581301	1.72028	0.007065	0.016565	0.003293	0.005401	-0.00168
287	287	0.583333	1.71429	0.002791	0.011408	0.002258	0.003074	0.00028348
288	288	0.585366	1.70833	-0.00677	-0.00131	-0.000256666	-0.0055	0.00126
289	289	0.587398	1.70242	-0.00455	-0.01366	-0.00265	-0.00472	-0.000168002
290	290	0.589431	1.69655	-0.0039	-0.00755	-0.00147	-0.00266	0.001238
291	291	0.591463	1.69072	-0.00407	0.024753	0.004954	-0.00224	0.001817
292	292	0.593496	1.68493	-0.00446	0.008166	0.001612	-0.00376	0.000696501
293	293	0.595528	1.67918	0.000647468	0.003198	0.000628948	0.003736	0.00309
294	294	0.597561	1.67347	0.001422	-0.01868	-0.00361	0.003875	0.002457
295	295	0.599593	1.6678	-0.000633886	-0.00798	-0.00156	0.000541767	0.001175
296	296	0.601626	1.66216	0.001454	-0.00908	-0.00177	0.003544	0.002093
297	297	0.603659	1.65657	0.000539579	0.010522	0.002082	0.003088	0.00255
298	298	0.605691	1.65101	0.005552	0.014604	0.002899	0.005937	0.000387277
299	299	0.607724	1.64549	-0.00356	-0.0018	-0.000351778	-0.000874324	0.002677
300	300	0.609756	1.64	-0.00623	-0.01066	-0.00207	-0.00334	0.002872

## Sheet: Fig S1 emptyHead_penton
	rlnSpectralIndex	rlnResolution	rlnAngstromResolution	rlnFourierShellCorrelationCorrected	rlnFourierShellCorrelationParticleMaskFraction	rlnFourierShellCorrelationUnmaskedMaps	rlnFourierShellCorrelationMaskedMaps	rlnCorrectedFourierShellCorrelationPhaseRandomizedMaskedMaps
0	0	0.001001	999	1	1	1	1	1
1	1	0.002033	492	0.999986	0.999841	0.998881	0.999986	0.999985
2	2	0.004065	246	0.999974	0.999835	0.99884	0.999974	0.999972
3	3	0.006098	164	0.999961	0.999812	0.998683	0.999961	0.999961
4	4	0.00813	123	0.999939	0.99989	0.999227	0.999939	0.999936
5	5	0.010163	98.4	0.99993	0.999907	0.999349	0.99993	0.999926
6	6	0.012195	82	0.999914	0.999918	0.999427	0.999914	0.999909
7	7	0.014228	70.2857	0.999897	0.999914	0.999397	0.999897	0.999893
8	8	0.01626	61.5	0.999892	0.999915	0.999404	0.999892	0.999888
9	9	0.018293	54.6667	0.999881	0.999896	0.999271	0.999881	0.999876
10	10	0.020325	49.2	0.999852	0.999863	0.99904	0.999852	0.999851
11	11	0.022358	44.7273	0.999826	0.999829	0.998799	0.999826	0.999824
12	12	0.02439	41	0.999791	0.999832	0.998824	0.999791	0.999787
13	13	0.026423	37.8462	0.999766	0.999815	0.998705	0.999766	0.999774
14	14	0.028455	35.1429	0.999722	0.999723	0.998059	0.999722	0.999736
15	15	0.030488	32.8	0.999661	0.999638	0.997464	0.999661	0.999677
16	16	0.03252	30.75	0.9995	0.999491	0.996438	0.9995	0.999512
17	17	0.034553	28.9412	0.999321	0.999257	0.994803	0.999321	0.999309
18	18	0.036585	27.3333	0.999162	0.998897	0.992306	0.999162	0.999199
19	19	0.038618	25.8947	0.998811	0.998623	0.990407	0.998811	0.998854
20	20	0.04065	24.6	0.998458	0.997828	0.984939	0.998458	0.998537
21	21	0.042683	23.4286	0.997886	0.997298	0.981321	0.997886	0.998045
22	22	0.044715	22.3636	0.997395	0.997162	0.980398	0.997395	0.997526
23	23	0.046748	21.3913	0.996846	0.996687	0.977179	0.996846	0.996943
24	24	0.04878	20.5	0.995689	0.995839	0.971483	0.995689	0.995883
25	25	0.050813	19.68	0.994942	0.993974	0.959154	0.994942	0.995309
26	26	0.052846	18.9231	0.994836	0.993547	0.956364	0.994836	0.99499
27	27	0.054878	18.2222	0.994421	0.993739	0.957617	0.994421	0.994637
28	28	0.056911	17.5714	0.994465	0.994253	0.960978	0.994465	0.994557
29	29	0.058943	16.9655	0.99401	0.994139	0.960233	0.99401	0.993992
30	30	0.060976	16.4	0.993014	0.993187	0.954026	0.993014	0.992933
31	31	0.063008	15.871	0.99133	0.991824	0.945258	0.99133	0.991154
32	32	0.065041	15.375	0.989706	0.990801	0.938773	0.989706	0.989508
33	33	0.067073	14.9091	0.988307	0.990485	0.936782	0.988307	0.98841
34	34	0.069106	14.4706	0.987452	0.988509	0.924506	0.987452	0.987819
35	35	0.071138	14.0571	0.986419	0.987741	0.919805	0.986419	0.986692
36	36	0.073171	13.6667	0.986131	0.987469	0.918153	0.986131	0.986315
37	37	0.075203	13.2973	0.986209	0.986327	0.911259	0.986209	0.986
38	38	0.077236	12.9474	0.986123	0.987822	0.920297	0.986123	0.985753
39	39	0.079268	12.6154	0.985849	0.987395	0.917699	0.985849	0.985568
40	40	0.081301	12.3	0.985625	0.987243	0.916778	0.985625	0.98512
41	41	0.083333	12	0.985359	0.986655	0.913232	0.985359	0.985106
42	42	0.085366	11.7143	0.984447	0.985636	0.907132	0.984447	0.984113
43	43	0.087398	11.4419	0.983849	0.985036	0.903571	0.983849	0.983548
44	44	0.089431	11.1818	0.985237	0.986462	0.912067	0.985237	0.984925
45	45	0.091463	10.9333	0.987003	0.987362	0.917502	0.987003	0.986539
46	46	0.093496	10.6957	0.985075	0.985384	0.905632	0.985075	0.984624
47	47	0.095528	10.4681	0.982204	0.983084	0.89216	0.982204	0.981648
48	48	0.097561	10.25	0.981449	0.98319	0.892774	0.981449	0.980403
49	49	0.099593	10.0408	0.979418	0.980619	0.878086	0.979418	0.978884
50	50	0.101626	9.84	0.975999	0.976931	0.857716	0.975999	0.974263
51	51	0.103659	9.64706	0.973199	0.973896	0.841542	0.973199	0.968365
52	52	0.105691	9.46154	0.971463	0.97107	0.826936	0.971463	0.96261
53	53	0.107724	9.28302	0.967105	0.968559	0.814306	0.967105	0.951762
54	54	0.109756	9.11111	0.965638	0.96757	0.809417	0.965638	0.934795
55	55	0.111789	8.94546	0.96489	0.965561	0.799643	0.96489	0.882579
56	56	0.113821	8.78571	0.962083	0.963627	0.790414	0.962083	0.790638
57	57	0.115854	8.63158	0.846704	0.956174	0.756438	0.956824	0.71835
58	58	0.117886	8.48276	0.853606	0.947503	0.71983	0.949727	0.656588
59	59	0.119919	8.33898	0.839366	0.938438	0.684538	0.938398	0.616505
60	60	0.121951	8.2	0.838723	0.930006	0.654148	0.93172	0.57663
61	61	0.123984	8.06557	0.843116	0.924712	0.636151	0.929359	0.549723
62	62	0.126016	7.93548	0.842261	0.920755	0.623207	0.925356	0.526786
63	63	0.128049	7.80952	0.838563	0.920902	0.623681	0.919883	0.503723
64	64	0.130081	7.6875	0.84786	0.926248	0.641291	0.921204	0.48208
65	65	0.132114	7.56923	0.841761	0.924301	0.634787	0.913716	0.454721
66	66	0.134146	7.45455	0.828174	0.908089	0.584448	0.904857	0.446282
67	67	0.136179	7.34328	0.820986	0.898505	0.557559	0.896985	0.424542
68	68	0.138211	7.23529	0.81858	0.898804	0.558368	0.890513	0.396504
69	69	0.140244	7.13044	0.818439	0.888852	0.532356	0.887844	0.382265
70	70	0.142276	7.02857	0.82159	0.888973	0.532661	0.885969	0.360849
71	71	0.144309	6.92958	0.829476	0.88933	0.533562	0.886745	0.335838
72	72	0.146341	6.83333	0.829794	0.887015	0.527757	0.885503	0.327302
73	73	0.148374	6.73973	0.819618	0.878085	0.50624	0.874886	0.306395
74	74	0.150407	6.64865	0.808941	0.864732	0.476443	0.866184	0.299609
75	75	0.152439	6.56	0.794424	0.84882	0.444211	0.853679	0.28824
76	76	0.154472	6.47368	0.776351	0.834919	0.41859	0.83863	0.278465
77	77	0.156504	6.38961	0.7705	0.823727	0.399475	0.833312	0.273688
78	78	0.158537	6.30769	0.764877	0.817186	0.388871	0.827295	0.265467
79	79	0.160569	6.22785	0.764896	0.822759	0.39788	0.821555	0.240995
80	80	0.162602	6.15	0.764998	0.81611	0.387164	0.819097	0.230207
81	81	0.164634	6.07407	0.77598	0.820198	0.393703	0.823651	0.212798
82	82	0.166667	6	0.795659	0.828284	0.407105	0.835085	0.192944
83	83	0.168699	5.92771	0.794918	0.824909	0.401434	0.832123	0.181416
84	84	0.170732	5.85714	0.787512	0.821121	0.395202	0.824656	0.174805
85	85	0.172764	5.78824	0.781466	0.816503	0.387785	0.816059	0.158297
86	86	0.174797	5.72093	0.780184	0.819744	0.392969	0.81193	0.14442
87	87	0.176829	5.65517	0.791789	0.818463	0.390909	0.820317	0.137015
88	88	0.178862	5.59091	0.800709	0.820556	0.394283	0.827528	0.134576
89	89	0.180894	5.52809	0.794803	0.828	0.406624	0.820734	0.126368
90	90	0.182927	5.46667	0.795677	0.827542	0.405849	0.818284	0.110639
91	91	0.184959	5.40659	0.799224	0.825777	0.402882	0.821014	0.108525
92	92	0.186992	5.34783	0.796739	0.81645	0.387702	0.817879	0.104004
93	93	0.189024	5.29032	0.784515	0.805434	0.370785	0.805991	0.099666
94	94	0.191057	5.23404	0.779526	0.799394	0.361941	0.799165	0.089079
95	95	0.193089	5.17895	0.778793	0.809768	0.377315	0.795924	0.077445
96	96	0.195122	5.125	0.784449	0.806253	0.372007	0.799587	0.070228
97	97	0.197154	5.07217	0.780057	0.806066	0.371728	0.796109	0.07298
98	98	0.199187	5.02041	0.784436	0.809298	0.3766	0.798218	0.063934
99	99	0.20122	4.9697	0.788743	0.807359	0.373667	0.801718	0.06142
100	100	0.203252	4.92	0.794212	0.806897	0.372972	0.806111	0.057826
101	101	0.205285	4.87129	0.792369	0.812246	0.381121	0.803182	0.052078
102	102	0.207317	4.82353	0.795911	0.818109	0.390342	0.806235	0.050585
103	103	0.20935	4.7767	0.78471	0.805048	0.37021	0.796485	0.054694
104	104	0.211382	4.73077	0.775349	0.789582	0.348179	0.785758	0.046335
105	105	0.213415	4.68571	0.762065	0.778184	0.333067	0.772936	0.04569
106	106	0.215447	4.64151	0.751649	0.772534	0.3259	0.76288	0.045224
107	107	0.21748	4.59813	0.750086	0.768211	0.320554	0.76035	0.041069
108	108	0.219512	4.55556	0.752817	0.76401	0.31547	0.761875	0.036645
109	109	0.221545	4.51376	0.731864	0.757539	0.307842	0.740593	0.032553
110	110	0.223577	4.47273	0.714691	0.742652	0.291179	0.723608	0.031254
111	111	0.22561	4.43243	0.707077	0.730353	0.278273	0.714769	0.026259
112	112	0.227642	4.39286	0.694014	0.700236	0.249545	0.70202	0.026167
113	113	0.229675	4.35398	0.663318	0.678909	0.231351	0.673958	0.031602
114	114	0.231707	4.31579	0.64309	0.658118	0.215085	0.653702	0.029732
115	115	0.23374	4.27826	0.620057	0.643537	0.20445	0.629717	0.025425
116	116	0.235772	4.24138	0.602174	0.626553	0.192787	0.611586	0.023658
117	117	0.237805	4.20513	0.583914	0.595881	0.173485	0.591531	0.018305
118	118	0.239837	4.16949	0.558828	0.569006	0.158202	0.566697	0.017838
119	119	0.24187	4.13445	0.539132	0.538939	0.142658	0.546829	0.016701
120	120	0.243902	4.1	0.519372	0.516172	0.131844	0.527377	0.016657
121	121	0.245935	4.06612	0.497595	0.488755	0.119787	0.506917	0.018554
122	122	0.247967	4.03279	0.480781	0.49259	0.121415	0.488968	0.015769
123	123	0.25	4	0.457403	0.475014	0.114104	0.46844	0.020341
124	124	0.252033	3.96774	0.43658	0.453083	0.105488	0.445517	0.015861
125	125	0.254065	3.936	0.411636	0.427929	0.096236	0.418009	0.010831
126	126	0.256098	3.90476	0.375744	0.365112	0.075669	0.385323	0.015346
127	127	0.25813	3.87402	0.346269	0.368509	0.076698	0.356492	0.015639
128	128	0.260163	3.84375	0.326987	0.316391	0.061811	0.335829	0.013137
129	129	0.262195	3.81395	0.310387	0.289332	0.05478	0.319242	0.01284
130	130	0.264228	3.78462	0.308518	0.330282	0.065597	0.321903	0.019357
131	131	0.26626	3.75572	0.312353	0.329483	0.065376	0.32304	0.01554
132	132	0.268293	3.72727	0.289954	0.311804	0.060588	0.299344	0.013225
133	133	0.270325	3.69925	0.269335	0.2938	0.055911	0.276439	0.009723
134	134	0.272358	3.67164	0.24472	0.253047	0.046006	0.254325	0.012717
135	135	0.27439	3.64444	0.211542	0.244285	0.043991	0.221919	0.013161
136	136	0.276423	3.61765	0.207407	0.257141	0.046961	0.216086	0.010949
137	137	0.278455	3.59124	0.192257	0.208912	0.03623	0.20335	0.013734
138	138	0.280488	3.56522	0.185404	0.207631	0.03596	0.192247	0.008402
139	139	0.28252	3.53957	0.179118	0.179223	0.030146	0.184612	0.006692
140	140	0.284553	3.51429	0.153509	0.122279	0.019446	0.15965	0.007254
141	141	0.286585	3.48936	0.147062	0.140363	0.022715	0.149594	0.002969
142	142	0.288618	3.46479	0.133649	0.161609	0.026707	0.141264	0.008789
143	143	0.29065	3.44056	0.130373	0.179286	0.030159	0.139872	0.010924
144	144	0.292683	3.41667	0.11641	0.090319	0.013937	0.125858	0.010693
145	145	0.294715	3.3931	0.105372	0.11936	0.018929	0.112177	0.007607
146	146	0.296748	3.36986	0.102533	0.107035	0.016776	0.10443	0.002114
147	147	0.29878	3.34694	0.094847	0.143256	0.023249	0.098096	0.003589
148	148	0.300813	3.32432	0.093531	0.11218	0.017669	0.095033	0.001657
149	149	0.302846	3.30201	0.091308	0.094662	0.014666	0.090422	-0.000975164
150	150	0.304878	3.28	0.082081	0.113939	0.017976	0.085673	0.003914
151	151	0.306911	3.25828	0.077653	0.074647	0.011353	0.079121	0.001592
152	152	0.308943	3.23684	0.061556	0.056115	0.008392	0.0678	0.006654
153	153	0.310976	3.21569	0.053553	0.075633	0.011513	0.058421	0.005144
154	154	0.313008	3.19481	0.056361	0.043044	0.006362	0.053968	-0.00254
155	155	0.315041	3.17419	0.046351	-0.00999	-0.00141	0.051979	0.005901
156	156	0.317073	3.15385	0.046147	0.046053	0.006825	0.05625	0.010592
157	157	0.319106	3.13376	0.039671	0.020596	0.002985	0.050145	0.010907
158	158	0.321138	3.11392	0.026232	0.059643	0.008948	0.033509	0.007473
159	159	0.323171	3.09434	0.027853	0.040291	0.005941	0.037098	0.00951
160	160	0.325203	3.075	0.037764	0.020217	0.002929	0.042219	0.00463
161	161	0.327236	3.0559	0.041491	0.028566	0.004169	0.043969	0.002585
162	162	0.329268	3.03704	0.025352	0.049095	0.007296	0.034057	0.008932
163	163	0.331301	3.01841	0.008463	0.00032681	4.65347e-05	0.019278	0.010908
164	164	0.333333	3	0.015526	0.016245	0.002345	0.021486	0.006055
165	165	0.335366	2.98182	0.01275	-0.0023	-0.000326909	0.020914	0.008269
166	166	0.337398	2.96386	0.00912	-0.01934	-0.00271	0.012365	0.003275
167	167	0.339431	2.94611	0.013874	-0.00273	-0.000387543	0.014837	0.000976979
168	168	0.341463	2.92857	0.01961	0.047311	0.00702	0.020237	0.000640052
169	169	0.343496	2.91124	0.007112	0.02972	0.004341	0.011051	0.003967
170	170	0.345528	2.89412	-0.00163	0.024498	0.003562	0.001525	0.003147
171	171	0.347561	2.87719	-0.000696767	-0.002	-0.00028441	0.005547	0.006239
172	172	0.349593	2.86047	-0.000761473	0.001305	0.000185997	0.00518	0.005937
173	173	0.351626	2.84393	0.00032983	0.002044	0.000291546	0.001833	0.001503
174	174	0.353659	2.82759	-0.00128	-0.03149	-0.00436	0.00368	0.004953
175	175	0.355691	2.81143	0.009989	-0.01148	-0.00162	0.014725	0.004784
176	176	0.357724	2.79546	0.018231	0.034419	0.005049	0.021327	0.003153
177	177	0.359756	2.77966	0.015892	0.006505	0.000931141	0.020226	0.004404
178	178	0.361789	2.76404	0.011848	-0.02033	-0.00284	0.017128	0.005343
179	179	0.363821	2.7486	0.019815	2.14043e-05	3.04698e-06	0.026255	0.00657
180	180	0.365854	2.73333	0.01499	0.03561	0.005229	0.020965	0.006066
181	181	0.367886	2.71823	0.008049	0.03277	0.0048	0.010909	0.002883
182	182	0.369919	2.7033	0.002792	0.027167	0.00396	0.00723	0.004451
183	183	0.371951	2.68852	-0.000227741	0.002772	0.000395586	0.00351	0.003737
184	184	0.373984	2.67391	-0.0045	0.025252	0.003674	0.001148	0.005625
185	185	0.376016	2.65946	-0.00162	-0.02816	-0.00391	0.004676	0.006281
186	186	0.378049	2.64516	-0.000953012	0.004571	0.000653191	0.006585	0.007531
187	187	0.380081	2.63102	0.002847	0.000606093	8.63226e-05	0.009179	0.00635
188	188	0.382114	2.61702	0.003169	-0.01362	-0.00192	0.004737	0.001573
189	189	0.384146	2.60317	-0.0061	-0.04208	-0.00578	-0.0039	0.00218
190	190	0.386179	2.58947	-0.00889	-0.02696	-0.00375	-0.00937	-0.000483308
191	191	0.388211	2.57592	-0.01085	-0.0112	-0.00158	-0.00781	0.003007
192	192	0.390244	2.5625	-0.00799	-0.04269	-0.00586	-0.00622	0.001754
193	193	0.392276	2.54922	-0.00379	-0.03877	-0.00534	-0.00511	-0.00131
194	194	0.394309	2.53608	-0.00274	0.009263	0.001329	-0.00163	0.001105
195	195	0.396341	2.52308	-0.000307724	0.032067	0.004694	0.000866914	0.001174
196	196	0.398374	2.5102	-0.00497	0.004218	0.000602624	-0.00664	-0.00166
197	197	0.400407	2.49746	-0.00189	-0.02577	-0.00359	-0.00345	-0.00155
198	198	0.402439	2.48485	0.002838	0.008928	0.001281	0.000218422	-0.00263
199	199	0.404472	2.47236	-0.000524173	-0.01068	-0.00151	-0.00321	-0.00268
200	200	0.406504	2.46	-0.00684	-0.04743	-0.00649	-0.00719	-0.000345591
201	201	0.408537	2.44776	-0.0046	-0.02419	-0.00337	-0.00649	-0.00187
202	202	0.410569	2.43564	-0.0122	-0.02956	-0.0041	-0.01479	-0.00255
203	203	0.412602	2.42365	-0.00641	0.012016	0.001728	-0.00905	-0.00262
204	204	0.414634	2.41176	-0.000971139	-0.00953	-0.00135	-0.00315	-0.00218
205	205	0.416667	2.4	-0.000866723	0.007025	0.001006	-0.00412	-0.00325
206	206	0.418699	2.38835	0.001701	-0.01142	-0.00161	0.002824	0.001125
207	207	0.420732	2.37681	0.006125	0.022379	0.003248	0.003856	-0.00228
208	208	0.422764	2.36538	0.004942	0.022026	0.003196	0.003139	-0.00181
209	209	0.424797	2.35407	-0.00732	0.013265	0.00191	-0.00379	0.003506
210	210	0.426829	2.34286	0.001885	-0.00608	-0.000860577	0.000592994	-0.00129
211	211	0.428862	2.33175	0.006991	-0.02067	-0.00289	0.003747	-0.00327
212	212	0.430894	2.32076	0.00064082	-0.000106868	-1.52113e-05	0.000615652	-2.51843e-05
213	213	0.432927	2.30986	0.002858	0.008503	0.001219	0.001669	-0.00119
214	214	0.434959	2.29907	-0.000185733	-0.01344	-0.00189	-0.00286	-0.00267
215	215	0.436992	2.28837	-0.00226	-0.02115	-0.00296	-0.00464	-0.00238
216	216	0.439024	2.27778	-0.000728139	-0.02443	-0.00341	-0.00322	-0.00249
217	217	0.441057	2.26728	-0.000188893	-0.0104	-0.00147	0.000742397	0.000931114
218	218	0.443089	2.25688	-0.000122149	-0.02291	-0.0032	0.000119809	0.000241929
219	219	0.445122	2.24657	-0.00185	0.012125	0.001744	-0.000537744	0.00131
220	220	0.447154	2.23636	-0.00301	-0.01806	-0.00253	-0.0024	0.000601915
221	221	0.449187	2.22624	-0.00502	-0.00454	-0.000644106	-0.00391	0.001103
222	222	0.45122	2.21622	-0.00438	-0.03216	-0.00445	-0.00432	5.46405e-05
223	223	0.453252	2.20628	-0.0058	-0.00436	-0.000618499	-0.00442	0.00137
224	224	0.455285	2.19643	-0.00358	-0.026	-0.00362	-0.00518	-0.0016
225	225	0.457317	2.18667	0.001884	-0.0026	-0.000368979	-0.000429907	-0.00232
226	226	0.45935	2.17699	0.00238	-0.00233	-0.000330646	0.00142	-0.000961852
227	227	0.461382	2.1674	-0.00394	-0.000443362	-6.30889e-05	-0.003	0.000936644
228	228	0.463415	2.15789	-0.00637	0.008983	0.001289	-0.00519	0.001172
229	229	0.465447	2.14847	0.001831	0.006348	0.000908538	0.001789	-4.23655e-05
230	230	0.46748	2.13913	0.003735	0.001513	0.000215593	-0.00183	-0.00559
231	231	0.469512	2.12987	-0.00304	-0.01118	-0.00158	-0.00873	-0.00567
232	232	0.471545	2.12069	-0.00283	0.018263	0.002641	-0.00487	-0.00203
233	233	0.473577	2.11159	-8.25341e-05	0.0209	0.003029	0.000323624	0.000406124
234	234	0.47561	2.10256	-0.00427	0.000197903	2.81764e-05	-0.00328	0.000984986
235	235	0.477642	2.09362	0.002417	0.036105	0.005304	0.005407	0.002998
236	236	0.479675	2.08475	-0.00419	0.018828	0.002724	-0.000585334	0.003593
237	237	0.481707	2.07595	-0.01371	0.020887	0.003027	-0.00732	0.006305
238	238	0.48374	2.06723	-0.00426	0.011131	0.0016	0.000283914	0.004523
239	239	0.485772	2.05858	-0.00467	0.027474	0.004005	-0.000320158	0.004328
240	240	0.487805	2.05	-0.00172	0.032266	0.004724	0.000808179	0.002525
241	241	0.489837	2.04149	-0.0049	0.003289	0.000469483	-0.00574	-0.000836713
242	242	0.49187	2.03306	-0.0092	-0.01221	-0.00172	-0.00829	0.000902835
243	243	0.493902	2.02469	-0.00179	-0.03633	-0.00502	-0.00204	-0.000254266
244	244	0.495935	2.01639	-0.000808485	-0.00654	-0.000925577	-0.00139	-0.000579262
245	245	0.497967	2.00816	0.006615	-0.00181	-0.000257913	0.002915	-0.00372
246	246	0.5	2	0.003839	0.004577	0.000654128	0.002742	-0.0011
247	247	0.502033	1.9919	-0.000441289	-0.0156	-0.00219	0.000531658	0.000972517
248	248	0.504065	1.98387	0.001776	-0.00925	-0.00131	0.001645	-0.000131726
249	249	0.506098	1.9759	0.002352	0.007949	0.001139	0.001012	-0.00134
250	250	0.50813	1.968	-0.00111	0.026866	0.003915	-0.00134	-0.000228967
251	251	0.510163	1.96016	-0.000754484	0.021535	0.003123	-0.00167	-0.000913472
252	252	0.512195	1.95238	-0.00218	0.01317	0.001896	-0.00206	0.000121093
253	253	0.514228	1.94466	-0.00387	0.040626	0.005992	-0.00342	0.000440345
254	254	0.51626	1.93701	-0.00804	0.016127	0.002328	-0.00699	0.001048
255	255	0.518293	1.92941	-0.00199	0.018739	0.002711	0.000361472	0.002344
256	256	0.520325	1.92188	-0.00528	0.019948	0.002889	-0.00337	0.001894
257	257	0.522358	1.9144	-0.0077	-0.01151	-0.00162	-0.00554	0.002141
258	258	0.52439	1.90698	0.001094	0.002324	0.000331483	0.000506365	-0.000588594
259	259	0.526423	1.89961	0.000500812	-0.0179	-0.00251	0.001067	0.000566469
260	260	0.528455	1.89231	0.003392	0.013711	0.001975	0.003847	0.00045719
261	261	0.530488	1.88506	0.005898	0.029452	0.004301	0.006319	0.000423162
262	262	0.53252	1.87786	0.008321	0.028135	0.004104	0.007611	-0.000715559
263	263	0.534553	1.87072	0.002362	0.009617	0.00138	0.00464	0.002283
264	264	0.536585	1.86364	0.001411	0.012061	0.001735	0.001489	7.77193e-05
265	265	0.538618	1.8566	-0.0014	-0.00914	-0.00129	0.001132	0.002528
266	266	0.54065	1.84962	-0.000693068	-0.02554	-0.00356	0.000738606	0.001431
267	267	0.542683	1.8427	0.004588	-0.01391	-0.00196	0.004695	0.000108268
268	268	0.544715	1.83582	0.001261	-0.00208	-0.000295045	0.001467	0.000205527
269	269	0.546748	1.829	0.002517	-0.03201	-0.00443	0.00117	-0.00135
270	270	0.54878	1.82222	-0.00601	0.009393	0.001348	-0.00523	0.00076858
271	271	0.550813	1.8155	-0.00254	-0.00394	-0.0005595	-0.00424	-0.0017
272	272	0.552846	1.80882	-0.00351	-0.01325	-0.00186	-0.00272	0.000788603
273	273	0.554878	1.8022	0.001078	-0.01099	-0.00155	0.003402	0.002326
274	274	0.556911	1.79562	0.004071	0.026194	0.003814	0.005725	0.001661
275	275	0.558943	1.78909	-0.0026	-0.02625	-0.00365	0.000654735	0.00325
276	276	0.560976	1.78261	-0.00155	-0.02096	-0.00293	-0.000118422	0.00143
277	277	0.563008	1.77617	0.001973	0.017757	0.002567	0.00382	0.00185
278	278	0.565041	1.76978	0.001168	-0.00742	-0.00105	0.002673	0.001507
279	279	0.567073	1.76344	-0.00277	-0.01603	-0.00225	-0.00183	0.000930918
280	280	0.569106	1.75714	-0.00832	0.011536	0.001658	-0.00477	0.003522
281	281	0.571138	1.75089	-0.00401	-0.01587	-0.00223	-0.00169	0.002309
282	282	0.573171	1.74468	-0.00754	0.011136	0.0016	-0.00628	0.00125
283	283	0.575203	1.73852	0.00077836	0.024636	0.003583	-0.00201	-0.00279
284	284	0.577236	1.73239	0.003727	0.003264	0.000465932	0.001619	-0.00212
285	285	0.579268	1.72632	0.007049	0.012507	0.0018	0.004733	-0.00233
286	286	0.581301	1.72028	0.00275	-0.000871826	-0.000124012	0.000717077	-0.00204
287	287	0.583333	1.71429	-0.00244	-0.04253	-0.00584	-0.00616	-0.00371
288	288	0.585366	1.70833	-0.00237	-0.00491	-0.000695382	-0.00328	-0.000907825
289	289	0.587398	1.70242	-0.00196	0.000591015	8.41741e-05	-0.000831198	0.001128
290	290	0.589431	1.69655	-0.00465	0.003048	0.000434967	-0.00315	0.001492
291	291	0.591463	1.69072	-0.00365	0.019007	0.002751	-0.00506	-0.0014
292	292	0.593496	1.68493	-0.00257	-0.00291	-0.00041313	-0.00146	0.001108
293	293	0.595528	1.67918	0.002385	-0.00187	-0.000265933	0.002495	0.000110855
294	294	0.597561	1.67347	-0.000886673	0.00145	0.000206616	0.000119494	0.001005
295	295	0.599593	1.6678	-0.000405042	-0.01075	-0.00152	-0.00151	-0.0011
296	296	0.601626	1.66216	0.004579	-0.01006	-0.00142	0.003734	-0.000848705
297	297	0.603659	1.65657	0.003194	-0.0054	-0.00076569	0.004253	0.001063
298	298	0.605691	1.65101	-0.000478878	0.015346	0.002214	0.00173	0.002208
299	299	0.607724	1.64549	-0.00329	-0.01172	-0.00165	-0.00487	-0.00158
300	300	0.609756	1.64	-0.00994	-0.01192	-0.00168	-0.0097	0.000234349
